# Supplementary material for: Efficient DNA fluorescence labeling via base excision trapping
Source: Nat Commun. 2022 Aug 26;13:5043. doi: 10.1038/s41467-022-32494-8 (PMC9418136; doi:10.1038/s41467-022-32494-8)
Supplement: Supplementary file 4 — Source Data [file 41467_2022_32494_MOESM4_ESM.xlsx]

## Sheet: Figure 1c
		time (min)	DNA/RNA	Ctrl	dsDNS
		0	19.8	16.5	29.7
		2	25.74	19.14	46.2
		4	29.04	18.48	60.06
		6	33	17.82	73.26
		8	37.62	17.16	85.8
		10	42.9	17.16	99
		12	48.84	16.5	110.88
		14	54.12	16.5	122.1
		16	59.4	16.5	132.66
		18	65.34	15.84	141.9
		20	69.96	16.5	149.82
		22	75.9	15.84	156.42
		24	80.52	15.84	163.02
		26	85.8	15.84	167.64
		28	89.76	15.84	172.92
		30	93.06	15.84	176.88
		32	97.68	15.18	180.18
		34	100.98	15.84	183.48
		36	104.28	15.84	186.78
		38	107.58	15.18	188.1
		40	110.22	15.18	190.08
		42	112.86	15.84	191.4
		44	115.5	15.18	192.06
		46	117.48	15.18	193.38
		48	120.12	15.18	194.04
		50	122.1	15.18	194.7
		52	123.42	15.18	195.36
		54	124.08	15.18	196.02
		56	126.06	15.18	196.68
		58	126.06	14.52	196.02
		60	128.04	15.18	196.02
		62	128.7	14.52	196.02
		64	129.36	15.84	196.68
		66	130.02	15.18	196.68
		68	130.68	15.18	196.02
		70	131.34	15.18	196.68
		72	133.32	14.52	196.68
		74	133.32	15.18	196.02
		76	133.98	14.52	196.02
		78	133.98	15.18	195.36
		80	133.98	15.18	196.02
		82	132.66	14.52	194.7
		84	130.68	14.52	194.7
		86	131.34	14.52	194.04
		88	132	14.52	195.36
		90	133.32	15.18	194.7

## Sheet: Figure 1d
		dUTP:dTTP
		0:100	100:0	(-) Klenow	(-) UDG
	0	6.58	7.316	7.108	7.26
	1	6.5	7.28	7.016	7.056
	2	6.412	7.076	6.928	6.952
	3	6.212	6.872	6.568	6.576
	4	5.976	6.868	6.336	6.376
	5	5.776	6.692	6.28	6.132
	6	5.648	6.6	6.06	6.044
	7	5.344	6.468	5.732	5.716
	8	5.284	6.564	5.736	5.492
	9	5.228	6.352	5.492	5.392
	10	4.94	6.476	5.404	5.224
	11	4.896	6.556	5.22	5.284
	12	4.752	6.504	5.132	5.104
	13	4.632	6.62	5.148	5.072
	14	4.584	6.664	4.948	5.036
	15	4.56	6.984	5.008	4.82
	16	4.484	7.084	4.924	4.692
	17	4.444	7.156	4.804	4.72
	18	4.288	7.416	4.6	4.716
	19	4.26	7.576	4.608	4.716
	20	4.256	7.812	4.572	4.58
	21	4.016	7.9	4.532	4.504
	22	4.18	8.244	4.524	4.4
	23	4.1	8.484	4.452	4.44
	24	4.056	8.844	4.42	4.376
	25	3.926	9.144	4.476	4.344
	26	3.9536	9.38	4.348	4.292
	27	3.9144	9.868	4.336	4.264
	28	3.9716	10.216	4.312	4.272
	29	3.9444	10.72	4.264	4.196
	30	3.8196	11.068	4.232	4.24
	31	3.752	11.532	4.268	4.192
	32	3.8256	12.052	4.26	4.008
	33	3.8136	12.64	4.128	4.14
	34	3.6488	13.136	4.228	4.032
	35	3.7756	13.536	4.116	4.064
	36	3.8468	14.14	4.216	4.028
	37	3.6848	14.848	4.212	4.072
	38	3.7688	15.168	4.156	4.132
	39	3.7244	15.632	4.14	4.144
	40	3.7364	16.396	4.156	3.9828
	41	3.7032	17.096	4.06	4.032
	42	3.7736	17.468	4.076	3.9784
	43	3.7204	18.356	4.08	4.068
	44	3.624	19.132	4.092	3.938
	45	3.6192	19.428	4.108	4.052
	46	3.61	20.232	4.136	3.9644
	47	3.5836	20.904	4.028	3.9104
	48	3.6512	21.728	4.124	3.9404
	49	3.6852	21.972	4.032	3.936
	50	3.7072	22.884	4.036	3.956
	51	3.6772	23.916	4.104	3.8588
	52	3.7008	24.6	4.12	4.004
	53	3.6888	25.052	4.064	3.95
	54	3.7332	25.828	3.9896	3.9564
	55	3.6952	26.792	4.072	3.9356
	56	3.6576	27.276	4.068	3.8568
	57	3.6556	27.804	4.016	4.008
	58	3.6352	29.012	4.016	3.9624
	59	3.6384	29.836	4.12	4.016
	60	3.546	30.692	4.02	3.9396
	61	3.648	31.476	4.14	4.048
	62	3.6308	32.54	4.036	3.9272
	63	3.6684	32.996	3.9316	3.9352
	64	3.5888	34.032	4.084	3.8472
	65	3.6628	34.536	4.028	3.9432
	66	3.646	35.488	4.092	3.9188
	67	3.6288	36.488	4.084	3.8128
	68	3.6924	37.408	4.028	3.8588
	69	3.6248	38.064	4.092	3.9356
	70	3.5508	38.968	4.008	3.986
	71	3.7348	40.08	4.064	3.9464
	72	3.5964	40.96	4.016	3.8632
	73	3.6588	41.88	3.964	3.9832
	74	3.536	42.36	4.04	3.8848
	75	3.7216	43.6	4.104	3.8476
	76	3.7256	44.24	4.152	3.9176
	77	3.6328	45.24	4.004	3.9688
	78	3.7176	46.04	4.088	3.9804
	79	3.6804	46.76	4.104	3.782
	80	3.62	47.88	4.104	3.9024
	81	3.5652	48.52	4.084	3.8896
	82	3.612	49.8	4.008	3.8672
	83	3.6888	50.44	4.064	3.8852
	84	3.6644	51.8	4.132	3.9676
	85	3.6284	52.52	4.076	3.9828
	86	3.5112	53.36	4.068	3.8468
	87	3.636	54.08	4.024	3.8832
	88	3.7548	55.24	4.116	3.9868
	89	3.6984	55.92	4.06	4.032
	90	3.6452	56.68	4.072	3.8756
	91	3.6412	57.8	4.104	3.752
	92	3.572	58.44	4.124	3.892
	93	3.7516	59.04	4.06	3.9628
	94	3.6936	60.08	4.04	3.82
	95	3.6832	61.08	4.02	3.878
	96	3.646	62.08	4.064	3.866
	97	3.656	63.56	4.056	3.9096
	98	3.6796	63.72	3.9024	3.8728
	99	3.7052	64.92	4.028	3.8252
	100	3.6244	65.72	4.092	3.8148
	101	3.7276	66.72	4.132	3.9792
	102	3.6184	67.48	3.956	3.8776
	103	3.6344	67.88	4.112	3.9516
	104	3.6792	68.92	4.16	3.8196
	105	3.5996	69.68	4.136	3.9228
	106	3.5912	70.24	4.072	3.9024
	107	3.6864	71.64	3.9804	3.908
	108	3.7132	72.32	4.084	3.9316
	109	3.5892	72.72	4.04	3.9652
	110	3.6404	74.56	4.088	3.8024
	111	3.5884	75.04	4.044	3.9416
	112	3.74	76.24	4.1	3.892
	113	3.5656	76.8	4.06	3.8388
	114	3.6496	77.16	4.148	3.9212
	115	3.69	78.04	4.096	3.9128
	116	3.7412	79.2	4.008	3.83
	117	3.674	80	4.116	4.064
	118	3.6752	80.96	4.104	3.8792
	119	3.7036	81.6	4.048	3.8188
	120	3.7056	82.6	4.168	4.044
	121	3.7992	83.44	3.9912	3.9308
	122	3.7604	84.32	4.072	3.8996
	123	3.714	84.96	3.9944	3.9292
	124	3.704	85.76	4.06	3.8116
	125	3.7048	86.2	4.076	3.9712
	126	3.5908	87.08	4.092	3.9152
	127	3.6992	87.76	4.068	3.9556
	128	3.6712	89.04	3.9984	3.8468
	129	3.638	89.32	4.06	3.9232
	130	3.7332	90	4.02	3.8996
	131	3.6828	91	4.016	3.9748
	132	3.6548	91.52	4.024	3.832
	133	3.6744	92.28	4.032	3.9432
	134	3.6668	93.28	4.04	3.8336
	135	3.7108	93.48	4.08	3.9416
	136	3.7364	95	4.076	3.8228
	137	3.8176	95.64	4.024	3.9888
	138	3.6192	96.36	4.072	3.8104
	139	3.676	96.92	4.016	3.8992
	140	3.69	97.52	4.124	3.87
	141	3.7036	98.36	4.08	3.8576
	142	3.698	98.92	4.028	3.8356
	143	3.6996	100	4.144	3.9352
	144	3.7284	100.32	4.044	3.83
	145	3.716	101.04	4.176	3.91
	146	3.78	102.48	4.06	3.98
	147	3.632	102.88	4.056	3.9664
	148	3.6292	103.88	4.084	3.8856
	149	3.6304	104.52	4.164	3.9416
	150	3.7944	105.08	4.024	3.9452
	151	3.6672	106.12	4.068	3.8976
	152	3.7436	105.8	4.24	3.9036
	153	3.716	106.4	4.172	3.9432
	154	3.7316	107.48	4.112	3.8352
	155	3.6696	109.04	4.16	4.008
	156	3.7532	109.08	4.112	3.9908
	157	3.6452	109.28	4.044	4.02
	158	3.6552	110.2	4.04	3.9432
	159	3.7724	111	4.24	3.9328
	160	3.7512	111.92	4.108	4.028
	161	3.6792	112.4	4.096	4.008
	162	3.6728	113.04	4.128	3.9236
	163	3.7708	113.68	4.112	4.044
	164	3.6952	114.52	4.176	3.8528
	165	3.712	115.64	4.108	4.008
	166	3.7444	115.76	4.12	3.9432
	167	3.6372	116.72	4.12	3.9364
	168	3.754	117.2	4.076	3.9424
	169	3.7652	118.48	4.144	4.068
	170	3.7452	118.68	4.212	3.976
	171	3.7128	119.24	4.188	4.04
	172	3.7208	119.76	4.212	3.9996
	173	3.7088	120.72	4.184	3.9292
	174	3.704	120.48	4.12	3.8652
	175	3.7916	122.24	4.128	4.004
	176	3.7364	121.92	4.048	3.8408
	177	3.7672	122.92	4.076	3.9928
	178	3.814	123.16	4.092	3.99
	179	3.8376	124.4	4.016	3.8816
	180	3.7692	124.52	4.224	3.8304
	181	3.8184	125.56	4.156	3.9332
	182	3.7648	125.92	4.092	3.9468
	183	3.7016	126.88	4.188	4.064
	184	3.8052	127.48	4.172	3.9972
	185	3.8096	128.12	4.072	3.8772
	186	3.726	128.44	4.152	3.9552
	187	3.7696	129.48	4.112	3.9788
	188	3.6716	129.4	4.168	3.9816
	189	3.7496	130.72	4.184	3.882
	190	3.7664	131.52	4.136	3.938
	191	3.7928	131.72	4.136	4.056
	192	3.7624	132.28	4.1	3.8232
	193	3.8608	133.64	4.128	3.8876
	194	3.7432	133.84	4.248	3.8532
	195	3.8316	133.8	4.2	3.778
	196	3.856	134.84	4.172	3.9744
	197	3.72	135.72	4.048	3.9028
	198	3.8308	136	4.172	3.9412
	199	3.848	136.84	4.14	3.8176
	200	3.756	137.72	4.144	3.872
	201	3.8124	137.84	4.16	3.8992
	202	3.7832	138.88	4.184	3.9856
	203	3.7504	139.16	4.204	3.9852
	204	3.7668	139.28	4.2	3.9248
	205	3.7596	140.44	4.184	3.9176
	206	3.756	140.32	4.14	3.9924
	207	3.7924	141.48	4.176	3.9416
	208	3.77	142.24	4.264	3.9224
	209	3.7392	142.56	4.22	3.872
	210	3.7524	143	4.112	3.8884
	211	3.7776	143.36	4.172	3.8804
	212	3.7732	143.48	4.148	3.852
	213	3.782	144.24	4.188	3.9476
	214	3.7696	145.68	4.156	3.9488
	215	3.7484	146.36	4.196	3.8984
	216	3.778	146.8	4.216	3.8176
	217	3.83	147.16	4.136	3.928
	218	3.8012	148.04	4.144	3.9024
	219	3.8324	148.04	4.224	3.874
	220	3.798	148.76	4.164	3.9504
	221	3.7708	149.6	4.216	4.004
	222	3.804	149.64	4.388	3.9536
	223	3.8324	150.4	4.232	3.946
	224	3.8256	150.8	4.184	3.9188
	225	3.7624	151.64	4.232	3.9592
	226	3.8548	151.2	4.16	3.8908
	227	3.8064	152.52	4.224	3.8228
	228	3.706	152.64	4.264	3.7948
	229	3.834	152.8	4.188	3.966
	230	3.8076	154.2	4.192	3.9252
	231	3.8384	154.4	4.216	3.9512
	232	3.8148	154.96	4.22	3.8728
	233	3.774	155.32	4.2	3.9716
	234	3.8052	156.2	4.268	3.9484
	235	3.8704	156.12	4.244	3.906
	236	3.752	156.44	4.24	3.8708
	237	3.8156	157.6	4.264	3.8936
	238	3.8408	157.48	4.296	3.9668
	239	3.7904	158.28	4.248	4.064
	240	3.7536	158.36	4.236	3.9048
	241	3.8288	160.08	4.232	4
	242	3.79	159.36	4.208	4.028
	243	3.7908	159.96	4.212	3.9068
	244	3.774	159.92	4.304	3.8956
	245	3.8204	160.56	4.248	3.8436
	246	3.7956	162.28	4.176	3.9472
	247	3.8504	160.52	4.244	3.9864
	248	3.7776	162.88	4.208	3.9848
	249	3.686	162.4	4.272	3.9184
	250	3.8276	163.36	4.22	3.8632
	251	3.754	163.08	4.208	3.8956
	252	3.9756	163.88	4.228	3.7396
	253	3.8252	164.44	4.26	3.9292
	254	3.7136	164.16	4.24	3.9232
	255	3.7908	166.44	4.188	3.8684
	256	3.8244	166.28	4.272	3.912
	257	3.7464	165.6	4.212	3.8352
	258	3.8344	166.24	4.208	3.8356
	259	3.7452	166.2	4.18	3.9252
	260	3.808	169.2	4.2	3.924
	261	3.8108	167.76	4.252	3.854
	262	3.7172	169.28	4.232	3.8888
	263	3.8544	170.2	4.244	3.9768
	264	3.8064	170.68	4.252	3.9708
	265	3.8536	170.92	4.164	3.832
	266	3.8396	171.52	4.184	3.8476
	267	3.9196	172	4.284	4.004
	268	3.916	172.32	4.272	3.8584
	269	3.7912	171.88	4.196	4.008
	270	3.8336	173.32	4.204	3.9604
	271	3.8368	172.68	4.188	4.048
	272	3.9156	173.4	4.26	3.9628
	273	3.7712	173.64	4.052	3.9212
	274	3.824	174.32	4.184	3.8808
	275	3.8596	174.56	4.204	3.9444
	276	3.77	175.2	4.244	3.8752
	277	3.7576	175.4	4.144	4.008
	278	3.7948	175.52	4.128	3.9528
	279	3.8372	176.04	4.264	3.9396
	280	3.8016	176.44	4.18	3.854
	281	3.8188	176.68	4.136	4.04
	282	3.9188	176	4.224	3.8404
	283	3.8312	176.72	4.276	3.9676
	284	3.866	176.96	4.244	3.9676
	285	3.7456	177.44	4.096	3.9628
	286	3.87	178.04	4.236	3.8956
	287	3.8932	178	4.2	3.952
	288	3.8372	178.84	4.128	3.9244
	289	3.8228	178.96	4.18	3.9952
	290	3.8832	179.2	4.172	3.9348
	291	3.8036	179.52	4.216	3.9112
	292	3.9004	180.24	4.288	3.8128
	293	3.8768	180.08	4.156	3.8848
	294	3.8812	181.52	4.052	3.966
	295	3.7464	180.88	4.204	4.036
	296	3.7972	181	4.224	3.8036
	297	3.8468	180.68	4.148	3.8144
	298	3.6972	181.64	4.26	3.8244
	299	3.7896	182.24	4.232	3.9428

## Sheet: Figure 1e
	time (min)	tRNA, no template	tRNA and template	no RT
	0	1320	1468	972
	2	1553	1905	1114
	4	1471	1913	1073
	6	1376	1953	1065
	8	1312	2114	1020
	10	1303	2321	1040
	12	1270	2566	1003
	14	1269	2909	1021
	16	1236	3296	1022
	18	1217	3743	1001
	20	1241	4266	1010
	22	1219	4863	1020
	24	1196	5444	995
	26	1218	6075	1005
	28	1177	6757	975
	30	1207	7486	1031
	32	1226	8295	1037
	34	1208	9020	1032
	36	1229	9855	1007
	38	1240	10724	1031
	40	1216	11559	1029
	42	1193	12397	1002
	44	1229	13247	985
	46	1166	14097	958
	48	1199	15013	1005
	50	1177	15813	971
	52	1149	16670	945
	54	1186	17598	975
	56	1179	18456	969
	58	1209	19318	970
	60	1216	20177	968
	62	1226	20870	962
	64	1233	21775	949
	66	1239	22531	952
	68	1265	23252	979
	70	1261	23963	954
	72	1263	24724	1002
	74	1262	25473	999
	76	1227	26139	1015
	78	1215	26773	984
	80	1227	27344	1002
	82	1221	28011	963
	84	1219	28630	989
	86	1224	29207	1002
	88	1197	29728	978
	90	1201	30342	946
	92	1172	30859	971
	94	1202	31391	957
	96	1198	31884	968
	98	1214	32336	951
	100	1197	33019	944
	102	1215	33494	924
	104	1187	33817	930
	106	1203	34371	963
	108	1224	34851	941
	110	1215	35261	956
	112	1222	35556	936
	114	1212	36058	933
	116	1218	36339	923
	118	1240	36835	930
	120	1204	37172	935
	122	1240	37539	963
	124	1234	37889	918
	126	1242	38370	940
	128	1218	38627	925
	130	1224	38904	921
	132	1233	39230	938
	134	1230	39464	934
	136	1244	39828	941
	138	1219	40038	936
	140	1220	40308	918
	142	1198	40482	927
	144	1216	40870	947
	146	1222	41164	926
	148	1224	41356	942
	150	1184	41468	918
	152	1216	41598	909
	154	1199	41991	924
	156	1202	42169	911
	158	1181	42355	914
	160	1197	42390	890
	162	1193	42683	915
	164	1203	42896	896
	166	1166	43013	880
	168	1173	43285	889
	170	1179	43300	890
	172	1164	43679	881
	174	1187	43820	893
	176	1185	43882	900
	178	1174	44040	862
	180	1167	44148	860
	182	1183	44389	872
	184	1169	44542	877
	186	1128	44708	864
	188	1175	44719	869
	190	1192	44972	876
	192	1177	45078	879
	194	1176	45210	876
	196	1158	45214	842
	198	1173	45319	871
	200	1159	45532	838
	202	1153	45668	866
	204	1133	45611	846
	206	1144	45687	861
	208	1132	45934	832
	210	1130	46024	852
	212	1149	46091	839
	214	1121	46121	836
	216	1164	46135	823
	218	1133	46275	831
	220	1172	46454	841
	222	1144	46443	843
	224	1137	46329	832
	226	1161	46553	810
	228	1149	46593	838
	230	1122	46579	829
	232	1125	46616	830
	234	1123	46644	810
	236	1146	46757	814
	238	1123	46700	803
	240	1144	46795	829
	242	1091	46766	803
	244	1107	46862	804
	246	1102	46863	810
	248	1101	46968	825
	250	1094	47006	839
	252	1090	46884	804
	254	1085	46947	778
	256	1102	46968	804
	258	1097	47050	803
	260	1068	47052	814
	262	1039	47014	778
	264	1091	47149	821
	266	1045	47094	779
	268	1048	47085	798
	270	1058	47145	790
	272	1061	47042	803
	274	1070	47072	812
	276	1065	47131	807
	278	1062	47038	812
	280	1084	47195	844
	282	1044	47194	799
	284	1054	47232	811
	286	1079	47062	810
	288	1077	47185	815
	290	1055	47244	827
	292	1071	47159	820
	294	1013	47136	804
	296	1069	47215	808
	298	1023	47241	807
	300	1031	47275	796
	302	1023	47341	815
	304	1034	47132	830
	306	1056	47186	845
	308	1033	47236	800
	310	1017	47184	797
	312	1010	47179	818
	314	1017	47066	805
	316	987	47163	767
	318	1020	47109	802
	320	988	47054	802
	322	964	47057	822
	324	995	47004	781
	326	983	47108	765
	328	976	47099	778
	330	964	47004	798
	332	937	46883	758
	334	950	46980	773
	336	960	46904	757
	338	964	46831	776
	340	963	46939	802
	342	968	46881	767
	344	951	46928	758
	346	945	46918	769
	348	948	46931	744
	350	939	46716	742
	352	937	46763	755
	354	914	46811	764
	356	903	46791	733
	358	937	46811	744
	360	906	46667	695

## Sheet: Figure 1g
		100% dUTP	50% dUTP	10% dUTP	100% TTP	(-) gDNA
	0	9.104	10.07	11.78	11.14	9.639
	10	13	12.8	13.33	13.58	12.95
	20	22.19	18.49	14.98	12.92	13.71
	30	34.46	26.57	17.91	12.89	13.76
	40	45.8	34.79	21.63	13.02	13.74
	50	55.48	41.42	24.68	13.34	14.07
	60	62.99	47.53	28.42	13.55	14.41
	70	66.85	51.79	30.91	13.92	13.82
	80	69.6	56.11	33.52	14	13.89
	90	69.61	58.96	35.55	14.1	14.02
	100	70.11	60.65	37.52	14.54	14.37

## Sheet: Figure 1h
	100% dUTP	50% dUTP	10% dUTP	100% dTTP	(-) gDNA
	70.11	60.65	37.52	14.54	14.37

## Sheet: Figure 2a
		2 dA	5 dA	9 dA	11 dA
		11.23	33.96	57.73	48.73

## Sheet: Figure 2b
				U	UU	UUU	UXU	UXXU
				43.51	16.02	9.236	41.46	96.62

## Sheet: Figure 2c
				1A	2A	3A	4A	5A
			0	0.8595	0.9026	0.942	0.8765	0.8487
			1	0.8873	0.9117	0.9359	0.8728	0.8186
			2	0.8796	0.903	0.8961	0.8756	0.8165
			3	0.8486	0.8916	0.8764	0.8538	0.8047
			4	0.8191	0.8473	0.8647	0.8266	0.7545
			5	0.7839	0.854	0.8164	0.8169	0.7553
			6	0.7824	0.8399	0.8093	0.7891	0.7261
			7	0.76	0.8002	0.7564	0.7754	0.7269
			8	0.7347	0.8179	0.7438	0.7838	0.7099
			9	0.7238	0.7891	0.7317	0.7437	0.6774
			10	0.7328	0.7689	0.7492	0.7216	0.6811
			11	0.718	0.7921	0.7213	0.7208	0.6655
			12	0.6976	0.7646	0.7021	0.732	0.6503
			13	0.7129	0.8015	0.7072	0.696	0.649
			14	0.7183	0.765	0.6781	0.7126	0.6525
			15	0.7065	0.7658	0.6807	0.7177	0.6436
			16	0.7121	0.7543	0.7015	0.7232	0.6559
			17	0.7008	0.7904	0.6835	0.7282	0.6488
			18	0.6981	0.7834	0.6912	0.6874	0.6382
			19	0.7244	0.8137	0.6892	0.715	0.6573
			20	0.7109	0.7834	0.6866	0.6999	0.6552
			21	0.7477	0.8008	0.6797	0.7218	0.6572
			22	0.7496	0.8249	0.6838	0.7374	0.6713
			23	0.7649	0.8258	0.7224	0.7154	0.6591
			24	0.7815	0.8443	0.699	0.7456	0.656
			25	0.8114	0.8413	0.7083	0.7322	0.7078
			26	0.813	0.8517	0.7414	0.7592	0.7053
			27	0.8282	0.8923	0.7395	0.7753	0.707
			28	0.8404	0.9028	0.7662	0.7651	0.6953
			29	0.882	0.9398	0.7625	0.7697	0.7185
			30	0.9037	0.9576	0.7942	0.8149	0.7374
			31	0.9258	0.9569	0.8086	0.8207	0.7577
			32	0.9419	0.9879	0.8081	0.8176	0.7582
			33	0.9957	1.021	0.8395	0.824	0.7821
			34	1.008	1.002	0.862	0.8668	0.7795
			35	1.03	1.021	0.894	0.8768	0.7997
			36	1.055	1.049	0.905	0.8708	0.7767
			37	1.082	1.112	0.9596	0.9322	0.8186
			38	1.135	1.087	0.9438	0.9097	0.8337
			39	1.16	1.132	0.9771	0.9292	0.8489
			40	1.17	1.15	0.9835	0.956	0.8583
			41	1.212	1.208	1.005	0.9657	0.887
			42	1.263	1.208	1.064	0.9973	0.8784
			43	1.299	1.238	1.104	0.9995	0.894
			44	1.333	1.26	1.103	1	0.9264
			45	1.358	1.304	1.129	1.039	0.9288
			46	1.406	1.315	1.165	1.042	0.9382
			47	1.399	1.357	1.213	1.079	0.9635
			48	1.467	1.381	1.229	1.088	0.971
			49	1.53	1.396	1.291	1.117	0.9811
			50	1.527	1.437	1.301	1.137	1.031
			51	1.558	1.478	1.35	1.153	0.9961
			52	1.605	1.478	1.4	1.196	1.067
			53	1.644	1.551	1.393	1.198	1.059
			54	1.667	1.54	1.425	1.191	1.073
			55	1.724	1.638	1.49	1.226	1.09
			56	1.762	1.66	1.51	1.275	1.076
			57	1.845	1.667	1.548	1.264	1.107
			58	1.827	1.738	1.626	1.304	1.127
			59	1.868	1.757	1.612	1.344	1.159
			60	1.938	1.754	1.656	1.383	1.183
			61	2.006	1.816	1.707	1.398	1.216
			62	2.021	1.885	1.742	1.389	1.219
			63	2.053	1.91	1.764	1.423	1.251
			64	2.094	1.969	1.853	1.437	1.271
			65	2.146	2.013	1.869	1.502	1.291
			66	2.168	2.044	1.929	1.519	1.312
			67	2.224	2.086	1.987	1.517	1.316
			68	2.252	2.155	2.039	1.571	1.34
			69	2.299	2.171	2.07	1.597	1.366
			70	2.36	2.236	2.089	1.642	1.417
			71	2.428	2.295	2.143	1.653	1.464
			72	2.51	2.324	2.189	1.696	1.493
			73	2.614	2.386	2.208	1.721	1.496
			74	2.595	2.411	2.281	1.737	1.494
			75	2.646	2.468	2.314	1.796	1.536
			76	2.795	2.512	2.378	1.836	1.594
			77	2.845	2.584	2.394	1.838	1.609
			78	2.899	2.667	2.472	1.902	1.629
			79	2.999	2.698	2.52	1.935	1.648
			80	3.129	2.733	2.638	1.989	1.699
			81	3.147	2.803	2.604	2.026	1.711
			82	3.182	2.869	2.644	2.049	1.749
			83	3.271	2.892	2.703	2.085	1.746
			84	3.3	2.94	2.772	2.092	1.778
			85	3.38	3.007	2.763	2.124	1.796
			86	3.464	3.067	2.822	2.166	1.823
			87	3.525	3.097	2.817	2.17	1.884
			88	3.562	3.132	2.839	2.184	1.899
			89	3.653	3.222	2.933	2.255	1.909
			90	3.734	3.264	2.942	2.253	1.938
			91	3.775	3.31	3.03	2.34	1.99
			92	3.828	3.334	3.041	2.333	2.016
			93	3.887	3.399	3.078	2.374	2.007
			94	3.955	3.473	3.122	2.435	2.022
			95	4.038	3.518	3.193	2.441	2.097
			96	4.102	3.588	3.251	2.494	2.14
			97	4.167	3.622	3.253	2.487	2.124
			98	4.255	3.715	3.297	2.56	2.143
			99	4.354	3.708	3.365	2.593	2.192
			100	4.426	3.776	3.476	2.545	2.207
			101	4.435	3.881	3.437	2.657	2.265
			102	4.558	3.92	3.525	2.708	2.257
			103	4.575	4.022	3.534	2.757	2.31
			104	4.627	4.027	3.548	2.766	2.331
			105	4.726	4.139	3.612	2.814	2.37
			106	4.816	4.135	3.703	2.845	2.385
			107	4.857	4.196	3.72	2.891	2.423
			108	4.932	4.246	3.763	2.931	2.432
			109	4.956	4.347	3.786	2.927	2.452
			110	5.084	4.356	3.858	3.008	2.52
			111	5.101	4.433	3.855	2.962	2.525
			112	5.168	4.485	3.914	3.043	2.534
			113	5.283	4.517	3.925	3.092	2.561
			114	5.342	4.609	3.975	3.088	2.562
			115	5.401	4.657	4.076	3.16	2.627
			116	5.472	4.708	4.077	3.159	2.666
			117	5.592	4.781	4.15	3.239	2.68
			118	5.592	4.811	4.2	3.294	2.719
			119	5.7	4.873	4.271	3.28	2.725
			120	5.735	4.931	4.262	3.317	2.75
			121	5.786	5.018	4.315	3.335	2.779
			122	5.835	5.112	4.342	3.374	2.791
			123	5.918	5.104	4.406	3.418	2.832
			124	5.996	5.227	4.435	3.454	2.82
			125	6.044	5.221	4.532	3.476	2.872
			126	6.13	5.269	4.592	3.533	2.886
			127	6.199	5.338	4.543	3.6	2.928
			128	6.276	5.341	4.646	3.567	2.962
			129	6.325	5.427	4.664	3.596	2.999
			130	6.343	5.518	4.722	3.662	3.059
			131	6.452	5.579	4.716	3.692	3
			132	6.466	5.576	4.805	3.759	3.055
			133	6.576	5.678	4.848	3.785	3.095
			134	6.648	5.688	4.887	3.806	3.145
			135	6.629	5.805	4.914	3.784	3.13
			136	6.791	5.848	4.946	3.897	3.151
			137	6.814	5.857	4.976	3.821	3.16
			138	6.901	5.926	4.997	3.891	3.202
			139	6.971	5.987	5.116	3.934	3.24
			140	6.97	6.035	5.124	3.956	3.274
			141	7.092	6.153	5.157	4.026	3.286
			142	7.095	6.163	5.183	4.036	3.323
			143	7.179	6.219	5.257	4.064	3.313
			144	7.238	6.304	5.265	4.106	3.314
			145	7.34	6.266	5.261	4.085	3.418
			146	7.273	6.287	5.325	4.162	3.381
			147	7.45	6.378	5.394	4.24	3.366
			148	7.492	6.444	5.452	4.221	3.461
			149	7.461	6.493	5.51	4.234	3.449
			150	7.56	6.536	5.465	4.261	3.514
			151	7.671	6.538	5.544	4.284	3.496
			152	7.717	6.608	5.601	4.363	3.496
			153	7.753	6.72	5.593	4.352	3.553
			154	7.814	6.724	5.613	4.445	3.56
			155	7.867	6.786	5.663	4.48	3.529
			156	7.962	6.92	5.789	4.498	3.604
			157	7.946	6.826	5.786	4.515	3.611
			158	8.062	6.986	5.823	4.512	3.656
			159	8.096	7.018	5.834	4.596	3.696
			160	8.176	7.012	5.869	4.575	3.682
			161	8.242	7.127	5.951	4.649	3.696
			162	8.279	7.181	5.958	4.675	3.705
			163	8.371	7.223	5.979	4.715	3.765
			164	8.337	7.192	6.044	4.655	3.747
			165	8.435	7.219	6.078	4.718	3.798
			166	8.586	7.298	6.09	4.718	3.828
			167	8.515	7.305	6.123	4.753	3.833
			168	8.567	7.385	6.189	4.756	3.859
			169	8.735	7.495	6.177	4.88	3.909
			170	8.741	7.541	6.185	4.896	3.916
			171	8.829	7.606	6.245	4.885	3.938
			172	8.821	7.609	6.303	4.963	3.913
			173	8.907	7.624	6.4	4.959	3.951
			174	8.96	7.774	6.404	4.936	3.99
			175	8.962	7.751	6.389	4.974	4.013
			176	9.063	7.785	6.476	5	4.035
			177	9.11	7.825	6.424	5.057	3.997
			178	9.253	7.857	6.579	5.058	4.083
			179	9.174	7.883	6.557	5.135	4.098
			180	9.274	8.018	6.515	5.162	4.114
			181	9.322	8.086	6.668	5.171	4.158
			182	9.341	8.072	6.686	5.226	4.18
			183	9.393	8.078	6.703	5.227	4.166
			184	9.499	8.185	6.671	5.266	4.174
			185	9.606	8.188	6.749	5.266	4.177
			186	9.517	8.227	6.86	5.293	4.157
			187	9.555	8.296	6.785	5.375	4.281
			188	9.709	8.28	6.897	5.327	4.259
			189	9.668	8.301	6.906	5.334	4.272
			190	9.803	8.371	6.89	5.336	4.281
			191	9.746	8.351	6.954	5.414	4.302
			192	9.855	8.476	6.968	5.393	4.321
			193	9.895	8.435	7.088	5.394	4.362
			194	9.937	8.559	7.146	5.48	4.382
			195	10.02	8.546	7.114	5.464	4.356
			196	10.08	8.602	7.098	5.589	4.414
			197	10.16	8.567	7.119	5.55	4.441
			198	10.24	8.618	7.193	5.571	4.485
			199	10.18	8.741	7.211	5.613	4.489
			200	10.19	8.731	7.243	5.652	4.512
			201	10.27	8.802	7.286	5.692	4.52
			202	10.38	8.815	7.267	5.659	4.55
			203	10.37	8.874	7.263	5.69	4.507
			204	10.46	8.925	7.333	5.733	4.495
			205	10.53	8.985	7.421	5.72	4.587
			206	10.53	9.061	7.438	5.789	4.563
			207	10.63	8.967	7.44	5.795	4.611
			208	10.56	9.141	7.478	5.832	4.617
			209	10.69	9.119	7.503	5.847	4.643
			210	10.71	9.173	7.606	5.904	4.687
			211	10.81	9.201	7.572	5.937	4.7
			212	10.85	9.208	7.632	5.916	4.724
			213	10.87	9.324	7.673	5.952	4.683
			214	10.97	9.279	7.67	5.955	4.688
			215	10.89	9.364	7.639	5.934	4.752
			216	11.06	9.379	7.77	5.986	4.753
			217	11	9.457	7.724	5.988	4.85
			218	11.12	9.546	7.814	6.018	4.706
			219	11.21	9.454	7.818	6.014	4.793
			220	11.17	9.611	7.874	6.082	4.849
			221	11.14	9.558	7.905	6.11	4.857
			222	11.28	9.612	7.95	6.129	4.828
			223	11.27	9.688	7.933	6.115	4.781
			224	11.46	9.636	7.907	6.14	4.869
			225	11.46	9.73	8.035	6.147	4.909
			226	11.4	9.754	7.947	6.207	4.916
			227	11.47	9.824	8.093	6.221	4.986
			228	11.47	9.808	8.036	6.256	4.923
			229	11.53	9.796	8.103	6.225	4.952
			230	11.61	9.949	8.119	6.267	4.955
			231	11.61	9.862	8.147	6.303	5.025
			232	11.72	9.95	8.21	6.329	5
			233	11.79	10.02	8.134	6.256	5.034
			234	11.82	10.11	8.216	6.338	5.053
			235	11.84	10.12	8.288	6.418	5.004
			236	11.87	10.17	8.287	6.434	5.073
			237	11.86	10.09	8.269	6.391	5.048
			238	11.92	10.14	8.237	6.459	5.041
			239	11.99	10.06	8.37	6.472	5.095
			240	11.98	10.17	8.341	6.476	5.101
			241	12.08	10.16	8.43	6.525	5.197
			242	12.17	10.27	8.392	6.451	5.134
			243	12.17	10.29	8.472	6.512	5.17
			244	12.19	10.32	8.462	6.602	5.187
			245	12.22	10.45	8.456	6.58	5.195
			246	12.28	10.45	8.476	6.598	5.204
			247	12.34	10.5	8.536	6.63	5.243
			248	12.24	10.48	8.531	6.611	5.204
			249	12.41	10.48	8.535	6.706	5.273
			250	12.42	10.5	8.55	6.696	5.33
			251	12.54	10.57	8.7	6.686	5.321
			252	12.57	10.64	8.652	6.658	5.302
			253	12.53	10.62	8.697	6.702	5.384
			254	12.6	10.62	8.694	6.737	5.337

## Sheet: Figure 2d
			ssDNA						dsDNA
			End	End +1	End +2	End +3	End +4		End	End +1	End +2	End +3	End +4
			-0.2073	-0.4556	2.963	5.24	2.04		-3.621	-5.839	3.755	23.983	42.836

## Sheet: Figure 3a
				UBER Green		UBER Red
			480	0.0076	0.389714
			481	0.00828571	0.426857
			482	0.00822857	0.448
			483	0.00834286	0.486286
			484	0.00897143	0.521143
			485	0.00868571	0.548571
			486	0.00765714	0.557714
			487	0.00444	0.486857
			488	0.00231429	0.482857
			489	0.00281143	0.509714
			490	0.00241143	0.546286
			491	0.00231429	0.582857
			492	0.00298857	0.622857
			493	0.00297714	0.651429
			494	0.00305143	0.697143
			495	0.00303429	0.725714
			496	0.00329714	0.748571
			497	0.00304571	0.782857
			498	0.00280571	0.817143
			499	0.00342286	0.845714
			500	0.00358857	0.868571
			501	0.00334857	0.891429
			502	0.00351429	0.92
			503	0.0034	0.931429
			504	0.00312	0.954286
			505	0.00372571	0.96
			506	0.00376571	0.977143
			507	0.00353714	0.982857
			508	0.00345143	0.988571
			509	0.00299429	1
			510	0.00341143	0.988571
			511	0.00349714	0.982857
			512	0.00341143	0.988571
			513	0.00325714	0.977143
			514	0.00345714	0.965714
			515	0.00330857	0.954286
			516	0.00331429	0.948571
			517	0.00346857	0.931429
			518	0.00324	0.908571
			519	0.00334286	0.891429
			520	0.00314286	0.88
			521	0.00334286	0.862857
			522	0.00284	0.84
			523	0.00316	0.822857
			524	0.00309143	0.8
			525	0.00305143	0.765714
			526	0.00329714	0.754286
			527	0.00298857	0.731429
			528	0.00278286	0.714286
			529	0.00259429	0.685714
			530	0.00304571	0.668571
			531	0.00253714	0.645714
			532	0.00244571	0.622857
			533	0.00232571	0.594286	0.0298311	0.0838649
			534	0.00272	0.571429	0.0405253	0.0750469
			535	0.00276	0.558286	0.0395872	0.0709193
			536	0.00247429	0.543429	0.0272045	0.0726079
			537	0.00253714	0.524	0.0493433	0.0799249
			538	0.00268571	0.498857	0.0439024	0.0774859
			539	0.00231429	0.485143	0.0362101	0.0855535
			540	0.00187429	0.465714	0.0311445	0.0791745
			541	0.00244	0.451429	0.0465291	0.0863039
			542	0.00230857	0.434286	0.0360225	0.0750469
			543	0.00257143	0.415429	0.0341463	0.0765478
			544	0.00223429	0.403429	0.0333959	0.100938
			545	0.00239429	0.386857	0.0439024	0.0804878
			546	0.00193714	0.366286	0.0382739	0.0932458
			547	0.00189714	0.356571	0.0410882	0.100188
			548	0.00236571	0.337714	0.0375234	0.112383
			549	0.00199429	0.322286	0.0356473	0.12758
			550	0.00176571	0.311429	0.043152	0.109568
			551	0.00204571	0.305143	0.0467167	0.118011
			552	0.00206857	0.289143	0.0439024	0.115385
			553	0.00169143	0.277143	0.0410882	0.150469
			554	0.00195429	0.268	0.0424015	0.152533
			555	0.00195429	0.259429	0.0444653	0.169231
			556	0.00169143	0.245143	0.0487805	0.16848
			557	0.00176571	0.237143	0.0382739	0.193246
			558	0.00212	0.221714	0.041651	0.17636
			559	0.00199429	0.213143	0.0382739	0.185178
			560	0.00178857	0.209714	0.0418386	0.202627
			561	0.00153714	0.201714	0.04803	0.202627
			562	0.00133714	0.194857	0.0506567	0.225141
			563	0.00184571	0.181714	0.0485929	0.236398
			564	0.00158286	0.175429	0.0529081	0.258912
			565	0.00146857	0.166857	0.0515948	0.27955
			566	0.00156	0.157143	0.0514071	0.287054
			567	0.00157714	0.153143	0.0478424	0.275797
			568	0.00170857	0.144571	0.0437148	0.326454
			569	0.00170857	0.140571	0.04803	0.302064
			570	0.00142857	0.135429	0.0577861	0.362101
			571	0.00138857	0.127429	0.0506567	0.369606
			572	0.00174857	0.124	0.0529081	0.377111
			573	0.00146286	0.12	0.0514071	0.390244
			574	0.00148	0.111429	0.0570357	0.410882
			575	0.0012	0.105714	0.04803	0.459662
			576	0.00125714	0.106286	0.0527205	0.4803
			577	0.00107429	0.0965714	0.0626642	0.461538
			578	0.00126286	0.0931429	0.0521576	0.448405
			579	0.00141143	0.0885714	0.0465291	0.506567
			580	0.00148571	0.0862857	0.0500938	0.555347
			581	0.00152571	0.0805714	0.0624765	0.559099
			582	0.00142857	0.0794286	0.0485929	0.538462
			583	0.00116571	0.0754286	0.0444653	0.570356
			584	0.00116571	0.0691429	0.0596623	0.624765
			585	0.00138857	0.0685714	0.0557223	0.613508
			586	0.00110857	0.0628571	0.0450281	0.598499
			587	0.00105143	0.0628571	0.04803	0.660413
			588	0.00107429	0.06	0.0606004	0.703565
			589	0.00129714	0.0558286	0.0555347	0.675422
			590	0.00097714	0.0538286	0.0613508	0.72045
			591	0.00126286	0.0524571	0.064728	0.714822
			592	0.0012	0.0508	0.0598499	0.772983
			593	0.00090286	0.0473143	0.0765478	0.791745
			594	0.00112571	0.0452571	0.0564728	0.778612
			595	0.00096	0.0426286	0.0590994	0.836773
			596	0.00127429	0.0422857	0.0424015	0.84803
			597	0.00103429	0.0398857	0.0626642	0.842402
			598	0.00092	0.0370857	0.0737336	0.825516
			599	0.00096	0.0377143	0.0540338	0.88743
			600	0.00090286	0.0344	0.0549719	0.91182
			601			0.064728	0.91182
			602			0.0493433	0.919325
			603			0.0485929	0.904315
			604			0.0727955	0.943715
			605			0.0821764	0.945591
			606			0.0555347	0.941839
			607			0.0694184	0.93621
			608			0.064728	0.932458
			609			0.0600375	0.986867
			610			0.0639775	0.966229
			611			0.073546	0.973734
			612			0.0662289	0.983114
			613			0.0731707	0.97561
			614			0.0452158	0.968105
			615			0.073546	0.923077
			616			0.0722326	0.977486
			617			0.069606	1
			618			0.0521576	0.973734
			619			0.0529081	0.968105
			620			0.0506567	0.889306
			621			0.0675422	0.91182
			622			0.0694184	0.917448
			623			0.0688555	0.934334
			624			0.0521576	0.88743
			625			0.064728	0.949343
			626			0.0606004	0.829268
			627			0.0590994	0.88743
			628			0.05197	0.827392
			629			0.0570357	0.834897
			630			0.0529081	0.776735
			631			0.0506567	0.789869
			632			0.0673546	0.793621
			633			0.0577861	0.797373
			634			0.0626642	0.844278
			635			0.0577861	0.75985
			636			0.0562852	0.750469
			637			0.0604128	0.741088
			638			0.054409	0.75985
			639			0.0493433	0.67167
			640			0.0598499	0.701689
			641			0.0621013	0.692308
			642			0.0536585	0.697936
			643			0.04803	0.624765
			644			0.0579737	0.658537
			645			0.0459662	0.613508
			646			0.0521576	0.63227
			647			0.0493433	0.570356
			648			0.0557223	0.570356
			649			0.0493433	0.553471
			650			0.0570357	0.510319
			651			0.0487805	0.49531
			652			0.043152	0.529081
			653			0.0534709	0.476548
			654			0.0478424	0.418386
			655			0.0575985	0.403377
			656			0.0403377	0.470919
			657			0.0590994	0.429644
			658			0.0429643	0.403377
			659			0.0403377	0.403377
			660			0.0425891	0.397749
			661			0.0418386	0.382739
			662			0.0536585	0.369606
			663			0.0459662	0.341463
			664			0.0485929	0.326454
			665			0.0410882	0.287054
			666			0.0395872	0.294559
			667			0.0403377	0.300188
			668			0.0529081	0.292683
			669			0.0493433	0.275797
			670			0.0333959	0.305816
			671			0.0515948	0.268293
			672			0.0354597	0.249531
			673			0.0339587	0.258912
			674			0.0506567	0.232645
			675			0.0326454	0.242026
			676			0.0425891	0.202627
			677			0.0382739	0.223265
			678			0.0375234	0.182364
			679			0.0395872	0.19137
			680			0.0375234	0.195122
			681			0.0382739	0.175985
			682			0.0442777	0.180113
			683			0.0292683	0.181051
			684			0.0362101	0.163415
			685			0.0382739	0.175235
			686			0.0534709	0.144841
			687			0.0474672	0.158724
			688			0.0444653	0.148968
			689			0.0444653	0.12833
			690			0.0369606	0.134709
			691			0.0382739	0.126642
			692			0.043152	0.146529
			693			0.0354597	0.123077
			694			0.0397749	0.127767
			695			0.0326454	0.110507
			696			0.0403377	0.127017
			697			0.0354597	0.11576
			698			0.0388368	0.114447
			699			0.0424015	0.0821764
			700			0.0313321	0.104878

[truncated: 27 more sheets: Figure 3c, Figure 3e, Figure 4a, Figure 4b, Figure 4c, Figure 5b, Figure 5c, Figure 5e, Figure 5f, Sup Fig. 2a, Sup Fig. 2b, Sup Fig. 2c, Sup Fig. 6, Sup Fig. 7a, Sup Fig. 7b, Sup Fig. 7c, Sup Fig. 8, Sup Fig. 11a, Sup Fig. 11b, Sup Fig. 15 …]
